# Supplementary material for: Validation of Fecal Glucocorticoid Metabolites as Non-Invasive Markers for Monitoring Stress in Common Buzzards (Buteo buteo)
Source: Animals (Basel). 2024 Apr 19;14(8):1234. doi: 10.3390/ani14081234 (PMC11047616; doi:10.3390/ani14081234)
Supplement: Supplementary file 1 [file animals-14-01234-s001.zip]

Archive with 1 entries (1 files):
- animals-2934973-supplementary.pdf
